# Supplementary material for: Integrated analysis of exosome-related genes and their role in psoriasis pathogenesis
Source: Front Immunol. 2025 Jun 10;16:1492012. doi: 10.3389/fimmu.2025.1492012 (PMC12185452; doi:10.3389/fimmu.2025.1492012)
Supplement: Supplementary file 1 [file Table1.csv]

x
EXOSC10
EXOSC3
EXOSC5
EXOSC1
EXOSC4
EXOSC9
EXOSC2
EXOSC8
EXOSC6
EXOSC7
DIS3
MTREX
DIS3L
ZCCHC8
PDCD6IP
RBM7
SDCBP
MPHOSPH6
NRDE2
ZFC3H1
TSG101
RAB27A
YBX1
HDGF
HNRNPA2B1
DIS3L2
CD63
SDC1
TUG1
CD81
CD274
C1D
RAB5A
VPS4B
CD9
RAB7A
RAB5B
SKIC2
VPS4A
ATP13A2
KRAS
ATP9A
PTEN
SDC4
PABPN1
ANXA1
SETX
SKIC3
WDR74
HGS
TENT4B
BAG6
DCPS
MYOC
SNF8
RAB5C
NDFIP1
NEDD4
SKIC8
PKM
ITCH
ANXA2
HSPA8
RPS27A
CHMP4B
MAPK1
DPP4
RPS8
EGFR
HSPA4
CARHSP1
RPS16
APOE
RPS13
RPS9
MFGE8
RPS4X
VEGFA
ZG16B
HSP90AA1
NVL
ICAM1
VASN
HBS1L
GNG7
STEAP3
MSN
NRAS
GAPDH
RPS14
TENT4A
RPS3A
RNPEP
MYO1D
SCPEP1
CAB39
BROX
STAT3
ZCCHC7
PKHD1
SERPINB3
RPS19
HNRNPH1
CHMP2A
APP
TIMD4
RPS28
SRC
GSN
TMEM109
RAB27B
CD59
ARPC5L
SH3BGRL
SNCA
AKT1
THBS1
BRAF
ITGB1
TLR4
IGKC
IGKV2D-28
IGKV2-30
IGKV1-39
MAPK3
TGFB1
NT5E
ACTB
RRAS
SMPD3
EIF3I
LGALS3BP
ENO1
CLIC1
YWHAZ
TP53
TMEM256
ALDOA
FAH
PGLYRP1
SERPINA4
PGLS
RHOF
MXRA8
ARL15
GNG12
LRRC15
VPS37D
FAM151A
FCGBP
LRRC57
UEVLD
VMO1
C11orf52
CHMP6
RPS15A
RPS5
CLTC
CDC42
CP
CD47
EEF1A1
EPCAM
ERBB2
FGFR2
CHEK2
BARD1
TSC2
CASP7
SFN
TYR
CCKBR
CYP11A1
GATA4
ABCB11
IVL
BID
SDHA
USF1
RHO
TAC1
HLA-DQA1
RIPK1
CUL4A
ABCB5
ADCYAP1
FZD5
RANBP1
CASC3
GPBAR1
PSMC5
POLR2K
PLCB4
DOK1
SF3B4
GTF2I
NOC2L
MEF2A
CYC1
MRPL21
MRPL4
BDKRB2
PIK3R5
PRPF3
PSMD2
SNRPA1
RPS10
ADRA1B
TRIOBP
RPL26L1
FAM162A
SF3A2
CD82
CD24
POSTN
FGFR3
FIBP
FRS2
FTH1
FTL
GSTP1
HOXC6
HTR7
IGF1R
IL1RAP
KISS1R
KRT14
LDHA
MTDH
NANOG
NEUROD1
RAB13
RPL28
S1PR2
TGFBR1
TRPC5
UCHL1
ADAM10
CYP19A1
CTSB
ELK1
PIGR
FGF9
DUSP1
MRPS30
DMRT1
CXCL13
BLZF1
ANAPC1
ALDH9A1
ENPP1
CDC23
ARF6
HDC
CSTB
POU4F1
TLR5
ABCC9
RBM10
DTX3L
ADH1A
HEXA
MRPL15
ITGB7
DCT
HRNR
CACNB2
AP2S1
DOK7
PKN2
TPP2
ABCB1
BIRC5
DICER1
