# Supplementary material for: Integrated analysis of exosome-related genes and their role in psoriasis pathogenesis
Source: Front Immunol. 2025 Jun 10;16:1492012. doi: 10.3389/fimmu.2025.1492012 (PMC12185452; doi:10.3389/fimmu.2025.1492012)
Supplement: Supplementary file 2 [file Table2.csv]

mRNA	TF
BIRC5	MYC
CD24	RAD21
CD24	STAG1
CD24	CTCF
CD274	CEBPB
CD274	CTCF
CD274	IRF1
CD274	NRF1
CD274	SPI1
EPCAM	MAX
EPCAM	MYC
EPCAM	USF1
EPCAM	USF2
LGALS3BP	GABPA
LGALS3BP	JUND
LGALS3BP	NRF1
LGALS3BP	POLR2A
LGALS3BP	RAD21
LGALS3BP	RELA
LGALS3BP	RUNX1
LGALS3BP	SMC3
LGALS3BP	SPI1
LGALS3BP	STAT1
LGALS3BP	STAT3
LGALS3BP	AR
LGALS3BP	CTCF
LGALS3BP	ELF1
LGALS3BP	ERG
LGALS3BP	ESR1
LGALS3BP	ETS1
LGALS3BP	FOS
LGALS3BP	FOSL2
LGALS3BP	FOXA1
POSTN	CTCF
POSTN	FOXA1
POSTN	HOXB13
POSTN	RAD21
RAB27A	CTCF
RAB27A	EP300
RAB27A	ERG
RAB27A	FOS
RAB27A	FOSL2
RAB27A	GATA2
RAB27A	JUN
RAB27A	JUND
RAB27A	RUNX1
RAB27A	SPI1
RAB27A	STAT3
SERPINB3	AR
SERPINB3	CEBPB
SERPINB3	FOXA1
SERPINB3	FOXA2
SERPINB3	HOXB13
SMPD3	FOXA1
SMPD3	FOXA2
SMPD3	RUNX1
SMPD3	SPI1
