# Supplementary material for: Integrated analysis of exosome-related genes and their role in psoriasis pathogenesis
Source: Front Immunol. 2025 Jun 10;16:1492012. doi: 10.3389/fimmu.2025.1492012 (PMC12185452; doi:10.3389/fimmu.2025.1492012)
Supplement: Supplementary file 3 [file Table3.csv]

mRNA	miRNA
hsa-miR-16-5p	BIRC5
hsa-miR-218-5p	BIRC5
hsa-miR-195-5p	BIRC5
hsa-miR-377-3p	BIRC5
hsa-miR-135b-5p	BIRC5
hsa-miR-495-3p	BIRC5
hsa-miR-497-5p	BIRC5
hsa-miR-542-3p	BIRC5
hsa-miR-5688	BIRC5
hsa-miR-15a-5p	CD274
hsa-miR-16-5p	CD274
hsa-miR-17-5p	CD274
hsa-miR-20a-5p	CD274
hsa-miR-93-5p	CD274
hsa-miR-106a-5p	CD274
hsa-miR-15b-5p	CD274
hsa-miR-141-3p	CD274
hsa-miR-194-5p	CD274
hsa-miR-195-5p	CD274
hsa-miR-155-5p	CD274
hsa-miR-106b-5p	CD274
hsa-miR-200a-3p	CD274
hsa-miR-151a-3p	CD274
hsa-miR-424-5p	CD274
hsa-miR-20b-5p	CD274
hsa-miR-495-3p	CD274
hsa-miR-497-5p	CD274
hsa-miR-526b-3p	CD274
hsa-miR-524-5p	CD274
hsa-miR-519d-3p	CD274
hsa-miR-520d-5p	CD274
hsa-miR-28-3p	CD274
hsa-miR-140-3p	CD274
hsa-miR-873-5p	CD274
hsa-miR-448	EPCAM
hsa-miR-498	EPCAM
hsa-miR-509-3p	EPCAM
hsa-miR-493-3p	LGALS3BP
hsa-miR-671-5p	LGALS3BP
hsa-miR-1294	LGALS3BP
hsa-miR-3918	LGALS3BP
hsa-miR-29a-3p	RAB27A
hsa-miR-29b-3p	RAB27A
hsa-miR-128-3p	RAB27A
hsa-miR-29c-3p	RAB27A
hsa-miR-340-5p	RAB27A
hsa-miR-543	RAB27A
hsa-miR-361-5p	RAB27B
hsa-miR-375	RAB27B
hsa-miR-542-3p	RAB27B
hsa-miR-374a-3p	RAB27B
hsa-miR-1298-5p	RAB27B
hsa-miR-212-3p	SMPD3
